# Supplementary material for: Optimization of Ultraviolet-B Treatment for Enrichment of Total Flavonoids in Buckwheat Sprouts Using Response Surface Methodology and Study on Its Metabolic Mechanism
Source: Foods. 2024 Dec 5;13(23):3928. doi: 10.3390/foods13233928 (PMC11641577; doi:10.3390/foods13233928)
Supplement: Supplementary file 1 [file foods-13-03928-s001.zip]

Archive with 1 entries (1 files):
- foods-3346743-supplementary.pdf
